# Supplementary material for: An evaluation of two-channel ChIP-on-chip and DNA methylation microarray normalization strategies
Source: BMC Genomics. 2012 Jan 25;13:42. doi: 10.1186/1471-2164-13-42 (PMC3293711; doi:10.1186/1471-2164-13-42)
Supplement: Additional file 1 — ArrayQualityMetrics quality control and bias assessment results (part 1). A ZIP file containing a folder with the results of the quality control and bias assessment generated with the arrayQualityMetrics package for datasets #1 and #2. The results are formatted as webpages. Individual results can be accessed by opening the 'index.html' file in any subfolder. An overview of all results can be accessed by combining the contents of the main folder in additional file 1 with the contents of the main folder of additional file 2, and subsequently opening the 'index.html' file in the main folder. [file 1471-2164-13-42-S1.ZIP › arrayQualityMetrics Part 1/ER-alpha_loess/arrayQualityMetrics.js]

// (C) Wolfgang Huber 2010-2011

// Script parameters - these are set up by R in the function 'writeReport' when copying the 
//   template for this script from arrayQualityMetrics/inst/scripts into the report.

var highlightInitial = [ false, false, false ];
var arrayMetadata    = [ [ "1", "108643_635_pair", "108643", "H. Sapiens", "108643_532_pair.txt", "108643_635_pair.txt", "TOTAL", "EXPERIMENTAL" ], [ "2", "115088_635_pair", "115088", "H. Sapiens", "115088_532_pair.txt", "115088_635_pair.txt", "TOTAL", "EXPERIMENTAL" ], [ "3", "116469_635_pair", "116469", "H. Sapiens", "116469_532_pair.txt", "116469_635_pair.txt", "TOTAL", "EXPERIMENTAL" ] ];
var svgObjectNames   = [ "pca", "dens" ];

var cssText = ["stroke-width:1; stroke-opacity:0.4",
               "stroke-width:3; stroke-opacity:1" ];

// Global variables - these are set up below by 'reportinit'
var tables;             // array of all the associated ('tooltips') tables on the page
var checkboxes;         // the checkboxes
var ssrules;


function reportinit() 
{
 
    var a, i, status;

    /*--------find checkboxes and set them to start values------*/
    checkboxes = document.getElementsByName("ReportObjectCheckBoxes");
    if(checkboxes.length != highlightInitial.length)
	throw new Error("checkboxes.length=" + checkboxes.length + "  !=  "
                        + " highlightInitial.length="+ highlightInitial.length);
    
    /*--------find associated tables and cache their locations------*/
    tables = new Array(svgObjectNames.length);
    for(i=0; i<tables.length; i++) 
    {
        tables[i] = safeGetElementById("Tab:"+svgObjectNames[i]);
    }

    /*------- style sheet rules ---------*/
    var ss = document.styleSheets[0];
    ssrules = ss.cssRules ? ss.cssRules : ss.rules; 

    /*------- checkboxes[a] is (expected to be) of class HTMLInputElement ---*/
    for(a=0; a<checkboxes.length; a++)
    {
	checkboxes[a].checked = highlightInitial[a];
        status = checkboxes[a].checked; 
        setReportObj(a+1, status, false);
    }

}


function safeGetElementById(id)
{
    res = document.getElementById(id);
    if(res == null)
        throw new Error("Id '"+ id + "' not found.");
    return(res)
}

/*------------------------------------------------------------
   Highlighting of Report Objects 
 ---------------------------------------------------------------*/
function setReportObj(reportObjId, status, doTable)
{
    var i, j, plotObjIds, selector;

    if(doTable) {
	for(i=0; i<svgObjectNames.length; i++) {
	    showTipTable(i, reportObjId);
	} 
    }

    /* This works in Chrome 10, ssrules will be null; we use getElementsByClassName and loop over them */
    if(ssrules == null) {
	elements = document.getElementsByClassName("aqm" + reportObjId); 
	for(i=0; i<elements.length; i++) {
	    elements[i].style.cssText = cssText[0+status];
	}
    } else {
    /* This works in Firefox 4 */
	var success = false;
	i = 0; 
	/* Some of this looping could already be cached in reportInit() */
	while( (!success) & (i < ssrules.length) ) {
	    selector = ssrules[i].selectorText;  // The selector 
            if (!selector) 
		continue; // Skip @import and other nonstyle rules
            if (selector == (".aqm" + reportObjId)) {
		success = true; 
		ssrules[i].style.cssText = cssText[0+status];
	    } else {
		i++;
	    }
	}
    }

}

/*------------------------------------------------------------
   Display of the Metadata Table
  ------------------------------------------------------------*/
function showTipTable(tableIndex, reportObjId)
{
    var rows = tables[tableIndex].rows;
    var a = reportObjId - 1;

    if(rows.length != arrayMetadata[a].length)
	throw new Error("rows.length=" + rows.length+"  !=  arrayMetadata[array].length=" + arrayMetadata[a].length);

    for(i=0; i<rows.length; i++) 
 	rows[i].cells[1].innerHTML = arrayMetadata[a][i];
}

function hideTipTable(tableIndex)
{
    var rows = tables[tableIndex].rows;

    for(i=0; i<rows.length; i++) 
 	rows[i].cells[1].innerHTML = "";
}


/*------------------------------------------------------------
  From module 'name' (e.g. 'density'), find numeric index in the 
  'svgObjectNames' array.
  ------------------------------------------------------------*/
function getIndexFromName(name) 
{
    var i;
    for(i=0; i<svgObjectNames.length; i++)
        if(svgObjectNames[i] == name)
	    return i;

    throw new Error("Did not find '" + name + "'.");
}


/*------------------------------------------------------------
  SVG plot object callbacks
  ------------------------------------------------------------*/
function plotObjRespond(what, reportObjId, name)
{

    var a, i, status;

    switch(what) {
    case "show":
	i = getIndexFromName(name);
	showTipTable(i, reportObjId);
	break;
    case "hide":
	i = getIndexFromName(name);
	hideTipTable(i);
	break;
    case "click":
        a = reportObjId - 1;
	status = !checkboxes[a].checked;
	checkboxes[a].checked = status;
	setReportObj(reportObjId, status, true);
	break;
    default:
	throw new Error("Invalid 'what': "+what)
    }
}

/*------------------------------------------------------------
  checkboxes 'onchange' event
------------------------------------------------------------*/
function checkboxEvent(reportObjId)
{
    var a = reportObjId - 1;
    var status = checkboxes[a].checked;
    setReportObj(reportObjId, status, true);
}


/*------------------------------------------------------------
  toggle visibility
------------------------------------------------------------*/
function toggle(id){
  var head = safeGetElementById(id + "-h");
  var body = safeGetElementById(id + "-b");
  var hdtxt = head.innerHTML;
  var dsp;
  switch(body.style.display){
    case 'none':
      dsp = 'block';
      hdtxt = '-' + hdtxt.substr(1);
      break;
    case 'block':
      dsp = 'none';
      hdtxt = '+' + hdtxt.substr(1);
      break;
  }  
  body.style.display = dsp;
  head.innerHTML = hdtxt;
}
